# Supplementary material for: Integrative Analysis of HTNV Glycoprotein Derived MHC II Epitopes by In Silico Prediction and Experimental Validation
Source: Front Cell Infect Microbiol. 2021 Jul 19;11:671694. doi: 10.3389/fcimb.2021.671694 (PMC8326763; doi:10.3389/fcimb.2021.671694)
Supplement: Supplementary file 5 [file Table_2.xls]

## Sheet: Sheet1
	Supplementary Table 2. List of Specific sequences of epitope prediction, including analysis of HLA-II and H2 and epitopes of overlap and difference between them.There were 148 epitopes for HLA-II, 181 epitopes for H2. Among them, 37 epitopes were overlaping and 289 epitopes for distinction.
	HLA-II			H2			Overlap	Distinction
	position	sequence		position	sequence		position	position
	3	IWKWLVMASLVWPVL		2	GIWKWLVMASLVWPV		4	2
	4	WKWLVMASLVWPVLT		4	WKWLVMASLVWPVLT		142	3
	5	KWLVMASLVWPVLTL		21	NVYDMKIECPHTVSF		155	4
	6	WLVMASLVWPVLTLR		44	VELPPVPLADTAQMV		208	5
	37	GNSVIGYVELPPVPL		50	PLADTAQMVPESSCS		210	6
	40	VIGYVELPPVPLADT		84	GKADQSQSSQNSFET		244	21
	71	LNTITKYTQVSWRGK		106	KGTCVLKHKMVEESY		260	37
	120	YRSRKSVTCYDLSCN		109	CVLKHKMVEESYRSR		289	40
	139	KPTLYMIVPIHACNM		113	HKMVEESYRSRKSVT		310	44
	142	LYMIVPIHACNMMKS		121	RSRKSVTCYDLSCNS		311	50
	152	MMKSCLIALGPYRVQ		142	LYMIVPIHACNMMKS		312	71
	153	MKSCLIALGPYRVQV		145	IVPIHACNMMKSCLI		395	84
	154	KSCLIALGPYRVQVV		147	PIHACNMMKSCLIAL		449	106
	155	SCLIALGPYRVQVVY		155	SCLIALGPYRVQVVY		458	109
	156	CLIALGPYRVQVVYE		158	IALGPYRVQVVYERT		476	113
	157	LIALGPYRVQVVYER		161	GPYRVQVVYERTYCM		495	120
	163	YRVQVVYERTYCMTG		201	FDIASVHIVCFFVAV		500	121
	164	RVQVVYERTYCMTGV		205	SVHIVCFFVAVKGNT		522	139
	165	VQVVYERTYCMTGVL		208	IVCFFVAVKGNTYKI		552	142
	181	EGKCFVPDQSVVSII		210	CFFVAVKGNTYKIFE		614	145
	182	GKCFVPDQSVVSIIK		212	FVAVKGNTYKIFEQV		616	147
	183	KCFVPDQSVVSIIKH		213	VAVKGNTYKIFEQVK		630	152
	184	CFVPDQSVVSIIKHG		217	GNTYKIFEQVKKSFE		637	153
	190	SVVSIIKHGIFDIAS		244	YYICIVGGNSAPIYV		638	154
	196	IKHGIFDIASVHIVC		250	GGNSAPIYVPTLDDF		639	155
	197	KHGIFDIASVHIVCF		260	TLDDFRSMEAFTGIF		640	156
	206	VHIVCFFVAVKGNTY		278	HGEDHDLAGEEIASY		666	157
	207	HIVCFFVAVKGNTYK		280	EDHDLAGEEIASYSI		791	158
	208	IVCFFVAVKGNTYKI		286	GEEIASYSIVGPANA		793	161
	209	VCFFVAVKGNTYKIF		287	EEIASYSIVGPANAK		794	163
	210	CFFVAVKGNTYKIFE		288	EIASYSIVGPANAKV		795	164
	211	FFVAVKGNTYKIFEQ		289	IASYSIVGPANAKVP		911	165
	220	YKIFEQVKKSFESTC		290	ASYSIVGPANAKVPH		914	181
	242	QGYYICIVGGNSAPI		291	SYSIVGPANAKVPHS		915	182
	243	GYYICIVGGNSAPIY		292	YSIVGPANAKVPHSA		1119	183
	244	YYICIVGGNSAPIYV		294	IVGPANAKVPHSASS		1120	184
	245	YICIVGGNSAPIYVP		296	GPANAKVPHSASSDT		1121	190
	258	VPTLDDFRSMEAFTG		297	PANAKVPHSASSDTL			196
	259	PTLDDFRSMEAFTGI		301	KVPHSASSDTLSLIA			197
	260	TLDDFRSMEAFTGIF		306	ASSDTLSLIAYSGIP			201
	261	LDDFRSMEAFTGIFR		307	SSDTLSLIAYSGIPS			205
	262	DDFRSMEAFTGIFRS		310	TLSLIAYSGIPSYSS			206
	263	DFRSMEAFTGIFRSP		311	LSLIAYSGIPSYSSL			207
	264	FRSMEAFTGIFRSPH		312	SLIAYSGIPSYSSLS			208
	267	MEAFTGIFRSPHGED		324	SLSILTSSTEAKHVF			209
	289	IASYSIVGPANAKVP		333	EAKHVFSPGLFPKLN			210
	310	TLSLIAYSGIPSYSS		335	KHVFSPGLFPKLNHT			211
	311	LSLIAYSGIPSYSSL		344	PKLNHTNCDKSAIPL			212
	312	SLIAYSGIPSYSSLS		369	YYEAVHPCTVFCVLS			213
	313	LIAYSGIPSYSSLSI		370	YEAVHPCTVFCVLSG			217
	316	YSGIPSYSSLSILTS		371	EAVHPCTVFCVLSGP			220
	319	IPSYSSLSILTSSTE		377	TVFCVLSGPGASCEA			242
	376	CTVFCVLSGPGASCE		379	FCVLSGPGASCEAFS			243
	392	FSEGGIFNITSPMCL		386	GASCEAFSEGGIFNI			244
	393	SEGGIFNITSPMCLV		395	GGIFNITSPMCLVSK			245
	394	EGGIFNITSPMCLVS		403	PMCLVSKQNRFRLTE			250
	395	GGIFNITSPMCLVSK		406	LVSKQNRFRLTEQQV			258
	396	GIFNITSPMCLVSKQ		427	VDMDIVVYCNGQRKV			259
	422	FVCQRVDMDIVVYCN		428	DMDIVVYCNGQRKVI			260
	424	CQRVDMDIVVYCNGQ		429	MDIVVYCNGQRKVIL			261
	435	CNGQRKVILTKTLVI		431	IVVYCNGQRKVILTK			262
	436	NGQRKVILTKTLVIG		449	IGQCIYTITSLFSLL			263
	437	GQRKVILTKTLVIGQ		458	SLFSLLPGVAHSIAV			264
	438	QRKVILTKTLVIGQC		476	VPGFHGWATAALLVT			267
	449	IGQCIYTITSLFSLL		477	PGFHGWATAALLVTF			278
	450	GQCIYTITSLFSLLP		479	FHGWATAALLVTFCF			280
	451	QCIYTITSLFSLLPG		482	WATAALLVTFCFGWV			286
	453	IYTITSLFSLLPGVA		491	FCFGWVLIPAITFII			287
	454	YTITSLFSLLPGVAH		495	WVLIPAITFIILTVL			288
	455	TITSLFSLLPGVAHS		500	AITFIILTVLKFIAN			289
	456	ITSLFSLLPGVAHSI		511	FIANIFHTSNQENRL			290
	457	TSLFSLLPGVAHSIA		513	ANIFHTSNQENRLKS			291
	458	SLFSLLPGVAHSIAV		520	NQENRLKSVLRKIKE			292
	459	LFSLLPGVAHSIAVE		522	ENRLKSVLRKIKEEF			294
	460	FSLLPGVAHSIAVEL		529	LRKIKEEFEKTKGSM			296
	476	VPGFHGWATAALLVT		532	IKEEFEKTKGSMVCD			297
	478	GFHGWATAALLVTFC		534	EEFEKTKGSMVCDVC			301
	492	CFGWVLIPAITFIIL		542	SMVCDVCKYECETYK			306
	494	GWVLIPAITFIILTV		543	MVCDVCKYECETYKE			307
	495	WVLIPAITFIILTVL		545	CDVCKYECETYKELK			310
	498	IPAITFIILTVLKFI		552	CETYKELKAHGVSCP			311
	500	AITFIILTVLKFIAN		555	YKELKAHGVSCPQSQ			312
	502	TFIILTVLKFIANIF		561	HGVSCPQSQCPYCFT			313
	505	ILTVLKFIANIFHTS		562	GVSCPQSQCPYCFTH			316
	506	LTVLKFIANIFHTSN		570	CPYCFTHCEPTEAAF			319
	507	TVLKFIANIFHTSNQ		574	FTHCEPTEAAFQAHY			324
	509	LKFIANIFHTSNQEN		581	EAAFQAHYKVCQVTH			333
	521	QENRLKSVLRKIKEE		582	AAFQAHYKVCQVTHR			335
	522	ENRLKSVLRKIKEEF		584	FQAHYKVCQVTHRFR			344
	523	NRLKSVLRKIKEEFE		585	QAHYKVCQVTHRFRD			369
	531	KIKEEFEKTKGSMVC		587	HYKVCQVTHRFRDDL			370
	533	KEEFEKTKGSMVCDV		592	QVTHRFRDDLKKTVT			371
	536	FEKTKGSMVCDVCKY		608	QNFTPGCYRTLNLFR			376
	552	CETYKELKAHGVSCP		611	TPGCYRTLNLFRYKS			377
	594	THRFRDDLKKTVTPQ		612	PGCYRTLNLFRYKSR			379
	614	CYRTLNLFRYKSRCY		614	CYRTLNLFRYKSRCY			386
	616	RTLNLFRYKSRCYIF		615	YRTLNLFRYKSRCYI			392
	625	SRCYIFTMWIFLLVL		616	RTLNLFRYKSRCYIF			393
	627	CYIFTMWIFLLVLES		617	TLNLFRYKSRCYIFT			394
	629	IFTMWIFLLVLESIL		618	LNLFRYKSRCYIFTM			395
	630	FTMWIFLLVLESILW		626	RCYIFTMWIFLLVLE			396
	632	MWIFLLVLESILWAA		628	YIFTMWIFLLVLESI			403
	633	WIFLLVLESILWAAS		630	FTMWIFLLVLESILW			406
	637	LVLESILWAASASET		637	LVLESILWAASASET			422
	638	VLESILWAASASETP		638	VLESILWAASASETP			424
	639	LESILWAASASETPL		639	LESILWAASASETPL			427
	640	ESILWAASASETPLT		640	ESILWAASASETPLT			428
	641	SILWAASASETPLTP		643	LWAASASETPLTPVW			429
	642	ILWAASASETPLTPV		660	NAHGVGSVPMHTDLE			431
	666	SVPMHTDLELDFSLT		666	SVPMHTDLELDFSLT			435
	670	HTDLELDFSLTSSSK		667	VPMHTDLELDFSLTS			436
	671	TDLELDFSLTSSSKY		669	MHTDLELDFSLTSSS			437
	672	DLELDFSLTSSSKYT		678	SLTSSSKYTYRRKLT			438
	673	LELDFSLTSSSKYTY		679	LTSSSKYTYRRKLTN			449
	674	ELDFSLTSSSKYTYR		680	TSSSKYTYRRKLTNP			450
	675	LDFSLTSSSKYTYRR		681	SSSKYTYRRKLTNPL			451
	676	DFSLTSSSKYTYRRK		682	SSKYTYRRKLTNPLE			453
	684	KYTYRRKLTNPLEEA		685	YTYRRKLTNPLEEAQ			454
	709	EQTIGVDVHALGHWF		689	RKLTNPLEEAQSIDL			455
	780	CGLYLDQLKPVGSAY		699	QSIDLHIEIEEQTIG			456
	788	KPVGSAYKIITIRYS		708	EEQTIGVDVHALGHW			457
	789	PVGSAYKIITIRYSR		715	DVHALGHWFDGRLNL			458
	790	VGSAYKIITIRYSRR		719	LGHWFDGRLNLKTSF			459
	791	GSAYKIITIRYSRRV		720	GHWFDGRLNLKTSFH			460
	792	SAYKIITIRYSRRVC		721	HWFDGRLNLKTSFHC			476
	793	AYKIITIRYSRRVCV		722	WFDGRLNLKTSFHCY			477
	794	YKIITIRYSRRVCVQ		733	FHCYGACTKYEYPWH			478
	795	KIITIRYSRRVCVQF		756	DYQYETSWGCNPSDC			479
	796	IITIRYSRRVCVQFG		759	YETSWGCNPSDCPGV			482
	846	LLFFGPLEGGGLIFK		782	LYLDQLKPVGSAYKI			491
	908	GNMVSGYKKVMATID		784	LDQLKPVGSAYKIIT			492
	911	VSGYKKVMATIDSFQ		791	GSAYKIITIRYSRRV			494
	914	YKKVMATIDSFQSFN		793	AYKIITIRYSRRVCV			495
	915	KKVMATIDSFQSFNT		794	YKIITIRYSRRVCVQ			498
	918	MATIDSFQSFNTSTM		795	KIITIRYSRRVCVQF			500
	921	IDSFQSFNTSTMHFT		799	IRYSRRVCVQFGEEN			502
	924	FQSFNTSTMHFTDER		803	RRVCVQFGEENLCKI			505
	944	PDGMLRDHINILVTK		806	CVQFGEENLCKIIDM			506
	947	MLRDHINILVTKDID		822	DCFVSRHVKVCIIGT			507
	978	SIEGAWGSGVGFTLT		823	CFVSRHVKVCIIGTV			509
	1105	NWIVLIVLCVFLLFS		828	HVKVCIIGTVSKFSQ			511
	1107	IVLIVLCVFLLFSLV		883	FLCPEFPGSFRKKCN			513
	1109	LIVLCVFLLFSLVLL		898	FATTPICEYDGNMVS			520
	1111	VLCVFLLFSLVLLSI		903	ICEYDGNMVSGYKKV			521
	1112	LCVFLLFSLVLLSIL		911	VSGYKKVMATIDSFQ			522
	1119	SLVLLSILCPVRKHK		912	SGYKKVMATIDSFQS			523
	1120	LVLLSILCPVRKHKK		913	GYKKVMATIDSFQSF			529
	1121	VLLSILCPVRKHKKS		914	YKKVMATIDSFQSFN			531
				915	KKVMATIDSFQSFNT			532
				919	ATIDSFQSFNTSTMH			533
				922	DSFQSFNTSTMHFTD			534
				928	NTSTMHFTDERIEWK			536
				931	TMHFTDERIEWKDPD			542
				938	RIEWKDPDGMLRDHI			543
				939	IEWKDPDGMLRDHIN			545
				941	WKDPDGMLRDHINIL			552
				958	KDIDFDNLGENPCKI			555
				961	DFDNLGENPCKIGLQ			561
				974	LQTSSIEGAWGSGVG			562
				1001	PTFLTSIKACDKAIC			570
				1004	LTSIKACDKAICYGA			574
				1008	KACDKAICYGAESVT			581
				1012	KAICYGAESVTLTRG			582
				1019	ESVTLTRGQNTVKVS			584
				1020	SVTLTRGQNTVKVSG			585
				1023	LTRGQNTVKVSGKGG			587
				1041	STFRCCHGEDCSQIG			592
				1047	HGEDCSQIGLHAAAP			594
				1048	GEDCSQIGLHAAAPH			608
				1050	DCSQIGLHAAAPHLD			611
				1052	SQIGLHAAAPHLDKV			612
				1053	QIGLHAAAPHLDKVN			614
				1054	IGLHAAAPHLDKVNG			615
				1056	LHAAAPHLDKVNGIS			616
				1059	AAPHLDKVNGISEIE			617
				1071	EIENSKVYDDGAPQC			618
				1079	DDGAPQCGIKCWFVK			625
				1108	VLIVLCVFLLFSLVL			626
				1119	SLVLLSILCPVRKHK			627
				1120	LVLLSILCPVRKHKK			628
				1121	VLLSILCPVRKHKKS			629
								630
								632
								633
								637
								638
								639
								640
								641
								642
								643
								660
								666
								667
								669
								670
								671
								672
								673
								674
								675
								676
								678
								679
								680
								681
								682
								684
								685
								689
								699
								708
								709
								715
								719
								720
								721
								722
								733
								756
								759
								780
								782
								784
								788
								789
								790
								791
								792
								793
								794
								795
								796
								799
								803
								806
								822
								823
								828
								846
								883
								898
								903
								908
								911
								912
								913
								914
								915
								918
								919
								921
								922
								924
								928
								931
								938
								939
								941
								944
								947
								958
								961
								974
								978
								1001
								1004
								1008
								1012
								1019
								1020
								1023
								1041
								1047
								1048
								1050
								1052
								1053
								1054
								1056
								1059
								1071
								1079
								1105
								1107
								1108
								1109
								1111
								1112
