# Supplementary material for: Integrative Analysis of HTNV Glycoprotein Derived MHC II Epitopes by In Silico Prediction and Experimental Validation
Source: Front Cell Infect Microbiol. 2021 Jul 19;11:671694. doi: 10.3389/fcimb.2021.671694 (PMC8326763; doi:10.3389/fcimb.2021.671694)
Supplement: Supplementary file 6 [file Table_3.xlsx]

## Sheet: Sheet1
	Supplementary Table 3. Data from infected patients and defined some immunodominant epitopes, which were frequently recognized. aa, amino acid.
	dominant epitopes starting site
	aa21
	aa25
	aa145
	aa197
	aa289
	aa445
	aa461
	aa465
	aa553
	aa737
	aa741
	aa781
	aa785
	aa805
	aa817
	aa829
	aa833
	aa837
	aa961
	aa965
