# Supplementary material for: Integrative Analysis of HTNV Glycoprotein Derived MHC II Epitopes by In Silico Prediction and Experimental Validation
Source: Front Cell Infect Microbiol. 2021 Jul 19;11:671694. doi: 10.3389/fcimb.2021.671694 (PMC8326763; doi:10.3389/fcimb.2021.671694)
Supplement: Supplementary file 7 [file Table_4.xlsx]

## Sheet: Sheet1
Supplementary Table 4
Categorization of predicted epitopes based on conservation among Hantaan and/or Orthohantavirus.All epitopes were conserved with some strains in Orthohantavirus. So we divided the results into Hantaan- and Hantaan+. Categories: Hantaan- indicates that epitopes are not conserved in Hantaan strains; Hantaan+ indicates that epitopes are conserved in Hantaan strains.
MHC-II haplotypes	Hantaan-	Hantaan+
H2-A	6	118
H2-E	6	57
DRB1	14	120
DRB3/4/5	14	4
DQA1/DQB1	6	1
DPB1	0	3
